# Supplementary material for: End-to-End Backbone Cyclization Enhances Passive Permeability of bRo5 Oligomeric Depsipeptides with Nonlinear Size Dependence
Source: ACS Med Chem Lett. 2025 Mar 20;16(4):638–45. doi: 10.1021/acsmedchemlett.5c00037 (PMC11995216; doi:10.1021/acsmedchemlett.5c00037)
Supplement: Supplementary file 2 [file ml5c00037_si_002.csv]

Compound ID	Canonical Smiles	Formula
C1.1	O=C1[C@@H](OC([C@H](N1C)C)=O)CCCCC	C11H19NO3
C1.2	O=C(N([C@@H](C(O[C@H](C1=O)CCCCC)=O)C)C)[C@@H](OC([C@H](N1C)C)=O)CCCCC	C22H38N2O6
C1.3	O=C(N([C@@H](C(O[C@H](C(N([C@@H](C(O[C@H](C(N([C@@H]1C)C)=O)CCCCC)=O)C)C)=O)CCCCC)=O)C)C)[C@@H](OC1=O)CCCCC	C33H57N3O9
C1.4	O=C(N([C@@H](C(O1)=O)C)C)[C@@H](OC([C@H](N(C([C@@H](OC([C@H](N(C([C@@H](OC([C@H](N(C([C@@H]1CCCCC)=O)C)C)=O)CCCCC)=O)C)C)=O)CCCCC)=O)C)C)=O)CCCCC	C44H76N4O12
C1.5	O=C(N([C@@H](C(O[C@H](C(N([C@@H](C(O[C@H](C(N([C@@H](C(O[C@H](C1=O)CCCCC)=O)C)C)=O)CCCCC)=O)C)C)=O)CCCCC)=O)C)C)[C@@H](OC([C@H](N(C([C@@H](OC([C@H](N1C)C)=O)CCCCC)=O)C)C)=O)CCCCC	C55H95N5O15
C1.6	O=C(N([C@@H](C(O[C@H](C(N([C@@H](C(O[C@H](C(N([C@@H](C(O[C@H](C(N([C@@H](C(O[C@H](C1=O)CCCCC)=O)C)C)=O)CCCCC)=O)C)C)=O)CCCCC)=O)C)C)=O)CCCCC)=O)C)C)[C@@H](OC([C@H](N(C([C@@H](OC([C@H](N1C)C)=O)CCCCC)=O)C)C)=O)CCCCC	C66H114N6O18
L1.1	O=C([C@@H](OC([C@H](N(C)C(OC(C)(C)C)=O)C)=O)CCCCC)OCC1=CC=CC=C1	C23H35NO6
L1.2	O=C(N([C@@H](C(O[C@H](C(OCC1=CC=CC=C1)=O)CCCCC)=O)C)C)[C@@H](OC([C@H](N(C)C(OC(C)(C)C)=O)C)=O)CCCCC	C34H54N2O9
L1.3	O=C(N([C@@H](C(O[C@H](C(OCC1=CC=CC=C1)=O)CCCCC)=O)C)C)[C@@H](OC([C@H](N(C([C@@H](OC([C@H](N(C)C(OC(C)(C)C)=O)C)=O)CCCCC)=O)C)C)=O)CCCCC	C45H73N3O12
L1.4	O=C(N([C@@H](C(O[C@H](C(N([C@@H](C(O[C@H](C(N([C@@H](C(O[C@H](C(OCC1=CC=CC=C1)=O)CCCCC)=O)C)C)=O)CCCCC)=O)C)C)=O)CCCCC)=O)C)C)[C@@H](OC([C@H](N(C(OC(C)(C)C)=O)C)C)=O)CCCCC	C56H92N4O15
L1.5	O=C(N([C@@H](C(O[C@H](C(N([C@@H](C(O[C@H](C(N([C@@H](C(O[C@H](C(N([C@@H](C(O[C@H](C(OCC1=CC=CC=C1)=O)CCCCC)=O)C)C)=O)CCCCC)=O)C)C)=O)CCCCC)=O)C)C)=O)CCCCC)=O)C)C)[C@@H](OC([C@H](N(C(OC(C)(C)C)=O)C)C)=O)CCCCC	C67H111N5O18
L1.6	O=C(N([C@@H](C(O[C@H](C(N([C@@H](C(O[C@H](C(N([C@@H](C(O[C@H](C(N([C@@H](C(O[C@H](C(OCC1=CC=CC=C1)=O)CCCCC)=O)C)C)=O)CCCCC)=O)C)C)=O)CCCCC)=O)C)C)=O)CCCCC)=O)C)C)[C@@H](OC([C@H](N(C([C@@H](OC([C@H](N(C)C(OC(C)(C)C)=O)C)=O)CCCCC)=O)C)C)=O)CCCCC	C78H180N6O21
C2.1	CCCCC[C@@H]1OC(=O)[C@@H](C)N(C)C(=O)[C@H](CCCCC)OC(=O)[C@@H](C)N(C)C(=O)[C@@H](OC(=O)[C@H](N(C(=O)[C@@H](NC(=O)[C@H](N(C1=O)C)C)CCCCC)C)C)CCCCC	C44H77N5O11
C2.2	CCCCC[C@@H]1NC(=O)[C@@H](C)N(C)C(=O)[C@H](CCCCC)OC(=O)[C@@H](C)N(C)C(=O)[C@@H](OC(=O)[C@H](N(C(=O)[C@@H](NC(=O)[C@H](N(C1=O)C)C)CCCCC)C)C)CCCCC	C44H78N6O10
C2.3	CCCCC[C@@H]1NC(=O)[C@@H](C)N(C)C(=O)[C@H](CCCCC)OC(=O)[C@@H](C)N(C)C(=O)[C@@H](NC(=O)[C@H](N(C(=O)[C@@H](OC(=O)[C@H](N(C1=O)C)C)CCCCC)C)C)CCCCC	C44H78N6O10
C2.4	CCCCC[C@@H]1NC(=O)[C@@H](C)N(C)C(=O)[C@H](CCCCC)NC(=O)[C@@H](C)N(C)C(=O)[C@@H](OC(=O)[C@H](N(C(=O)[C@@H](NC(=O)[C@H](N(C1=O)C)C)CCCCC)C)C)CCCCC	C44H79N7O9
C2.5	CCCCC[C@@H]1NC(=O)[C@@H](C)N(C)C(=O)[C@H](CCCCC)NC(=O)[C@@H](C)N(C)C(=O)[C@@H](NC(=O)[C@H](N(C(=O)[C@@H](NC(=O)[C@H](N(C1=O)C)C)CCCCC)C)C)CCCCC	C44H80N8O8
L2.1	O=C([C@H](N(C([C@H](CCCCC)NC([C@H](N(C(OC(C)(C)C)=O)C)C)=O)=O)C)C)O[C@@H](CCCCC)C(N([C@@H](C(O[C@@H](CCCCC)C(N([C@@H](C(O[C@@H](CCCCC)C(OCC1=CC=CC=C1)=O)=O)C)C)=O)=O)C)C)=O	C56H93N5O14
L2.2	O=C(N([C@@H](C(N[C@@H](C(N([C@@H](C(O[C@@H](CCCCC)C(N([C@@H](C(O[C@@H](CCCCC)C(OCC1=CC=CC=C1)=O)=O)C)C)=O)=O)C)C)=O)CCCCC)=O)C)C)[C@@H](NC([C@H](N(C(OC(C)(C)C)=O)C)C)=O)CCCCC	C56H94N6O13
L2.3	O=C([C@H](NC)C)O[C@H](C(N([C@@H](C(N[C@@H](CCCCC)C(N([C@@H](C(N[C@@H](CCCCC)C(N([C@@H](C(N[C@@H](CCCCC)C(OCC1=CC=CC=C1)=O)=O)C)C)=O)=O)C)C)=O)=O)C)C)=O)CCCCC	C51H87N7O10
L2.4	O=C(N[C@@H](CCCCC)C(N([C@@H](C(O[C@@H](CCCCC)C(OCC1=CC=CC=C1)=O)=O)C)C)=O)[C@H](N(C([C@H](CCCCC)OC([C@H](N(C([C@H](CCCCC)NC([C@H](N(C(OC(C)(C)C)=O)C)C)=O)=O)C)C)=O)=O)C)C	C56H94N6O13
L2.5	O=C(N([C@@H](C(N[C@H](C(N([C@@H](C(N[C@@H](CCCCC)C(N([C@@H](C(N[C@H](C(OCC1=CC=CC=C1)=O)CCCCC)=O)C)C)=O)=O)C)C)=O)CCCCC)=O)C)C)[C@@H](NC([C@H](N(C(OC(C)(C)C)=O)C)C)=O)CCCCC	C56H96N8O11
